# Supplementary material for: A multivariate Box-Behnken assessment of elevated branched-chain amino acid concentrations in reduced crude protein diets offered to male broiler chickens
Source: PLoS One. 2022 Mar 30;17(3):e0266080. doi: 10.1371/journal.pone.0266080 (PMC8967063; doi:10.1371/journal.pone.0266080)
Supplement: S1 File — (XLSX) [file pone.0266080.s001.xlsx]

## Sheet: All_Data
							Ile	Leu	Val
1	2	3	4	5	6	7	8	9	10	11	12	13	14		Legend
1	2	1335	1904	1.426	0	13.15	109	155	125	13.27	0.814	76.07	12.25		1	Treatment
1	24	1374	1989	1.447	0	13.41	109	155	125	13.29	0.815	75.55	12.23		2	Cage
1	28	1435	2045	1.425	0	13.18	109	155	125	13.39	0.821	76.67	12.26		3	Gain
1	49	1462	2059	1.408	0	13.31	109	155	125	13.74	0.843	75.91	12.61		4	Intake
1	56	1407	2021	1.436	0	12.61	109	155	125	12.98	0.796	72.72	12.04		5	FCR
2	4	1480	2055	1.389	0	12.18	109	155	89	13.09	0.807	74.22	12.01		6	Morts
2	23	1398	1998	1.429	0	12.33	109	155	89	13.01	0.803	70.71	12.07		7	Fat-pads
2	29	1462	2007	1.372	0	10.82	109	155	89	13.08	0.807	73.26	12.09		8	Isoleucine
2	48	1501	2055	1.369	0	12.21	109	155	89	12.9	0.796	70.15	12.01		9	Leucine
2	63	1426	2047	1.435	0	13.79	109	155	89	13.29	0.82	75.94	12.25		10	Valine
3	11	1456	1938	1.331	0	10.28	72	155	125	13.17	0.805	73.25	12.32		11	AME
3	17	1450	2068	1.426	16.67	13.82	72	155	125	13.42	0.82	75.2	12.52		12	ME:GE ratio
3	32	1497	2115	1.413	0	12.91	72	155	125	13.43	0.821	74.39	12.34		13	N retention
3	51	1461	2084	1.426	0	14.78	72	155	125	13.46	0.823	73.5	12.39		14	AMEn
3	53	1477	2141	1.45	0	13.08	72	155	125	13.7	0.837	75.94	12.59
4	7	1343	1860	1.385	0	15.88	72	155	89	13.53	0.82	72.33	12.61
4	20	1463	2123	1.451	0	13.7	72	155	89	13.59	0.824	74.44	12.56
4	36	1288	1904	1.479	16.67	10.66	72	155	89	13.48	0.817	70.02	12.78
4	50	1498	2120	1.415	0	15.24	72	155	89	13.39	0.812	70.6	12.43
4	55	1450	2060	1.42	0	14.99	72	155	89	13.39	0.812	72.47	12.44
5	6	1414	2055	1.453	0	13.44	89	183	125	13.36	0.819	76.37	12.29
5	14	1349	1929	1.43	0	11.48	89	183	125	13.58	0.833	77.54	12.52
5	30	1379	2003	1.453	16.67	13.3	89	183	125	13.34	0.818	73.9	12.51
5	40	1486	2107	1.418	16.67	12.66	89	183	125	13.31	0.816	73.28	12.39
5	62	1420	2040	1.437	0	12.64	89	183	125	13.35	0.819	75.51	12.21
6	9	1466	2115	1.442	0	12.27	89	125	125	13.06	0.802	72.83	12.07
6	22	1373	1971	1.436	0	12.15	89	125	125	13.32	0.818	75.93	12.27
6	31	1354	1967	1.452	0	11.94	89	125	125	13.44	0.825	76.94	12.41
6	45	1286	1910	1.485	0	11.98	89	125	125	13.21	0.811	72.62	12.27
6	60	1446	2087	1.443	0	14.48	89	125	125	13.26	0.814	72.56	12.23
7	8	1333	1966	1.475	0	13.63	89	183	89	13.58	0.828	76.32	12.5
7	21	1465	2090	1.427	0	12.78	89	183	89	13.55	0.826	76.49	12.43
7	34	1383	2022	1.462	0	14.28	89	183	89	13.39	0.817	74.83	12.35
7	47	1370	1986	1.45	0	13.38	89	183	89	13.5	0.823	74.21	12.51
7	64	1453	2070	1.425	0	13.78	89	183	89	13.43	0.819	74.57	12.36
8	10	1416	2014	1.422	0	13.14	89	125	89	13.3	0.822	77.04	12.19
8	15	1445	2077	1.437	0	14.42	89	125	89	13.39	0.827	76.49	12.28
8	39	1465	2108	1.439	0	13.57	89	125	89	13.31	0.822	76.61	12.14
8	52	1558	2173	1.394	0	13	89	125	89	13.41	0.828	76.4	12.2
8	59	1459	2071	1.42	0	14.04	89	125	89	13.24	0.818	75.83	12.14
9	3	1368	1922	1.405	0	12.63	109	183	102	13.29	0.821	76.1	12.25
9	19	1400	2051	1.465	0	12.56	109	183	102	12.98	0.802	72.86	11.99
9	38	1455	2085	1.433	0	13.38	109	183	102	13.16	0.814	74.84	12.04
9	44	1467	2139	1.458	0	13.3	109	183	102	13.18	0.815	75.8	12.08
9	57	1463	2083	1.424	0	13.67	109	183	102	13.2	0.816	73.8	12.11
10	13	1475	2103	1.426	0	14.36	109	125	102	13.33	0.82	73.97	12.26
10	25	1431	1998	1.396	0	11.86	109	125	102	13.24	0.815	73.92	12.25
10	37	1383	1999	1.446	0	13.35	109	125	102	13.3	0.818	74.46	12.31		0.284605
10	42	1435	2033	1.416	0	11.77	109	125	102	13.19	0.812	70.64	12.23
10	61	1454	2127	1.463	0	11.72	109	125	102	13.32	0.82	73.69	12.25
11	12	1397	2152	1.541	16.67	17.01	72	183	102	13.26	0.814	71.88	12.32
11	26	1463	2060	1.408	0	13.16	72	183	102	13.48	0.827	76.82	12.39
11	27	1246	1812	1.454	16.67	12.56	72	183	102	13.1	0.804	71.31	12.25
11	46	1508	2147	1.424	0	13.63	72	183	102	13.38	0.821	72.88	12.32
11	58	1402	1998	1.425	0	14.64	72	183	102	13.43	0.824	75.8	12.44
12	1	1420	2002	1.41	0	10.57	72	125	102	13.45	0.824	74.62	12.5
12	18	1470	2090	1.422	0	13.18	72	125	102	13.24	0.812	72.63	12.23
12	33	1411	2026	1.436	0	14.1	72	125	102	13.34	0.818	75.48	12.39
12	41	1491	2112	1.417	0	14.92	72	125	102	13.22	0.811	70.77	12.24
12	54	1441	2079	1.443	0	15.22	72	125	102	13.62	0.835	74.47	12.61
13	5	1402	2010	1.434	0	13.86	90	154.3	105.3	13.55	0.832	72.92	12.58
13	16	1426	2021	1.417	0	10.8	90	154.3	105.3	13.33	0.818	72.74	12.44
13	35	1417	2011	1.419	0	11.74	90	154.3	105.3	13.12	0.805	70.6	12.2
13	43	1463	2037	1.392	0	13.74	90	154.3	105.3	13.36	0.82	74.58	12.38
13	65	1458	2118	1.452	0	13.17	90	154.3	105.3	13.38	0.821	69.08	12.43
																	120	1440.14
																	121	1439.75		0.156582
																	122	1439.36
														0.357771			123	1438.97
																	124	1438.58
																	125	1438.19
																	126	1437.8
																	127	1437.41
																	128	1437.02
																	129	1436.63
																	130	1436.24
																	131	1435.85
																	132	1435.46
																	133	1435.07
																	134	1434.68
																	135	1434.28
																	136	1433.89
																	137	1433.5
																	138	1433.11
																	139	1432.72
																	140	1432.33
																	141	1431.94
																	142	1431.55
																	143	1431.16
																	144	1430.77
																	145	1430.38
																	146	1429.99
																	147	1429.6
																	148	1429.21
																	149	1428.82
																	150	1428.43
																	151	1428.04
																	152	1427.65
																	153	1427.26
																	154	1426.87
																	155	1426.47
																	156	1426.08
																	157	1425.69
																	158	1425.3
																	159	1424.91
																	160	1424.52
																	161	1424.13
																	162	1423.74
																	163	1423.35
																	164	1422.96
																	165	1422.57
																	166	1422.18
																	167	1421.79
																	168	1421.4
																	169	1421.01
																	170	1420.62
																	171	1420.23
																	172	1419.84
																	173	1419.45
																	174	1419.06
																	175	1418.67
																	176	1418.27
																	177	1417.88
																	178	1417.49
																	179	1417.1
																	180	1416.71
																	181	1416.32
																	182	1415.93
																	183	1415.54
																	184	1415.15
																	185	1414.76
																	186	1414.37
																	187	1413.98
																	188	1413.59
																	189	1413.2
																	190	1412.81

## Sheet: Gain_AME
SUMMARY OUTPUT
Regression Statistics
Multiple R	0.0198612
R Square	0.000394467
Adjusted R Square	-0.0154723
Standard Error	57.6265
Observations	65
ANOVA
	df	SS	MS	F	Significance F
Regression	1	82.5594	82.5594	0.0248612	0.875218
Residual	63	209211	3320.81
Total	64	209294
	Coefficients	Standard Error	t Stat	P-value	Lower 95%	Upper 95%	Lower 95.0%	Upper 95.0%
Intercept	1514.16	555.354	2.72647	0.00828057	404.371	2623.94	404.371	2623.94
AME	-6.56901	41.6619	-0.157674	0.875218	-89.8237	76.6856	-89.8237	76.6856
RESIDUAL OUTPUT					PROBABILITY OUTPUT
Observation	Predicted Gain	Residuals	Standard Residuals		Percentile	Gain
1	1426.99	-91.9871	-1.60888		0.769231	1246
2	1426.86	-52.8557	-0.924463		2.30769	1286
3	1426.2	8.80122	0.153936		3.84615	1288
4	1423.9	38.1004	0.666388		5.38462	1333
5	1428.89	-21.8921	-0.382899		6.92308	1335
6	1428.17	51.8305	0.906532		8.46154	1343
7	1428.7	-30.695	-0.536865		10	1349
8	1428.24	33.7648	0.590557		11.5385	1354
9	1429.42	71.5824	1.252		13.0769	1368
10	1426.86	-0.855686	-0.0149662		14.6154	1370
11	1427.64	28.356	0.495956		16.1538	1373
12	1426	23.9983	0.419738		17.6923	1374
13	1425.94	71.064	1.24293		19.2308	1379
14	1425.74	35.261	0.616727		20.7692	1383
15	1424.16	52.8376	0.924147		22.3077	1383
16	1425.28	-82.2791	-1.43909		23.8462	1397
17	1424.88	38.115	0.666644		25.3846	1398
18	1425.61	-137.608	-2.4068		26.9231	1400
19	1426.2	71.8012	1.25583		28.4615	1402
20	1426.2	23.8012	0.416291		30	1402
21	1426.4	-12.3959	-0.216807		31.5385	1407
22	1424.95	-75.9507	-1.3284		33.0769	1411
23	1426.53	-47.5272	-0.831266		34.6154	1414
24	1426.72	59.2757	1.03675		36.1538	1416
25	1426.46	-6.46155	-0.113014		37.6923	1417
26	1428.37	37.6334	0.658221		39.2308	1420
27	1426.66	-53.6586	-0.938506		40.7692	1420
28	1425.87	-71.8703	-1.25703		42.3077	1426
29	1427.38	-141.381	-2.4728		43.8462	1426
30	1427.05	18.9472	0.331393		45.3846	1431
31	1424.95	-91.9507	-1.60825		46.9231	1435
32	1425.15	39.8523	0.697029		48.4615	1435
33	1426.2	-43.1988	-0.75556		50	1441
34	1425.48	-55.4762	-0.970296		51.5385	1445
35	1425.94	27.064	0.473358		53.0769	1446
36	1426.79	-10.79	-0.18872		54.6154	1450
37	1426.2	18.8012	0.328839		56.1538	1450
38	1426.72	38.2757	0.669454		57.6923	1453
39	1426.07	131.933	2.30754		59.2308	1454
40	1427.18	31.8159	0.55647		60.7692	1455
41	1426.86	-58.8557	-1.0294		62.3077	1456
42	1428.89	-28.8921	-0.505332		63.8462	1458
43	1427.71	27.2903	0.477317		65.3846	1459
44	1427.58	39.4217	0.689498		66.9231	1461
45	1427.45	35.5531	0.621835		68.4615	1462
46	1426.59	48.4071	0.846655		70	1462
47	1427.18	3.81586	0.0667407		71.5385	1463
48	1426.79	-43.79	-0.765901		73.0769	1463
49	1427.51	7.48741	0.130957		74.6154	1463
50	1426.66	27.3414	0.478209		76.1538	1463
51	1427.05	-30.0528	-0.525632		77.6923	1465
52	1425.61	37.3924	0.654005		79.2308	1465
53	1428.1	-182.104	-3.18505		80.7692	1466
54	1426.26	81.7355	1.42958		82.3077	1467
55	1425.94	-23.936	-0.418649		83.8462	1470
56	1425.8	-5.80464	-0.101525		85.3846	1475
57	1427.18	42.8159	0.748863		86.9231	1477
58	1426.53	-15.5272	-0.271576		88.4615	1480
59	1427.32	63.6845	1.11386		90	1486
60	1424.69	16.3121	0.285304		91.5385	1491
61	1425.15	-23.1477	-0.404861		93.0769	1497
62	1426.59	-0.592926	-0.0103705		94.6154	1498
63	1427.97	-10.9724	-0.191911		96.1538	1501
64	1426.4	36.6041	0.640218		97.6923	1508
65	1426.26	31.7355	0.555064		99.2308	1558

## Sheet: Gain_AMEn
SUMMARY OUTPUT
Regression Statistics
Multiple R	0.239415
R Square	0.0573194
Adjusted R Square	0.0423562
Standard Error	55.9616
Observations	65
ANOVA
	df	SS	MS	F	Significance F
Regression	1	11996.6	11996.6	3.83069	0.0547561
Residual	63	197297	3131.7
Total	64	209294
	Coefficients	Standard Error	t Stat	P-value	Lower 95%	Upper 95%	Lower 95.0%	Upper 95.0%
Intercept	2396.39	495.544	4.83588	8.89447e-06	1406.13	3386.66	1406.13	3386.66
AMEn	-78.7405	40.2308	-1.95722	0.0547561	-159.135	1.65447	-159.135	1.65447
RESIDUAL OUTPUT					PROBABILITY OUTPUT
Observation	Predicted Gain	Residuals	Standard Residuals		Percentile	Gain
1	1431.82	-96.8211	-1.74381		0.769231	1246
2	1433.4	-59.3959	-1.06976		2.30769	1286
3	1431.03	3.96631	0.0714358		3.84615	1288
4	1403.47	58.5255	1.05408		5.38462	1333
5	1448.36	-41.3566	-0.74486		6.92308	1335
6	1450.72	29.2812	0.527374		8.46154	1343
7	1445.99	-47.9944	-0.864411		10	1349
8	1444.42	17.5804	0.316635		11.5385	1354
9	1450.72	50.2812	0.905598		13.0769	1368
10	1431.82	-5.8211	-0.104842		14.6154	1370
11	1426.31	29.6907	0.53475		16.1538	1373
12	1410.56	39.4388	0.710319		17.6923	1374
13	1424.73	72.2655	1.30155		19.2308	1379
14	1420.8	40.2026	0.724075		20.7692	1383
15	1405.05	71.9507	1.29588		22.3077	1383
16	1403.47	-60.4745	-1.08919		23.8462	1397
17	1407.41	55.5884	1.00118		25.3846	1398
18	1390.09	-102.089	-1.83868		26.9231	1400
19	1417.65	80.3522	1.4472		28.4615	1402
20	1416.86	33.1396	0.596866		30	1402
21	1428.67	-14.6715	-0.264243		31.5385	1407
22	1410.56	-61.5612	-1.10876		33.0769	1411
23	1411.35	-32.3486	-0.582619		34.6154	1414
24	1420.8	65.2026	1.17434		36.1538	1416
25	1434.97	-14.9707	-0.269633		37.6923	1417
26	1445.99	20.0056	0.360314		39.2308	1420
27	1430.25	-57.2463	-1.03104		40.7692	1420
28	1419.22	-65.2226	-1.1747		42.3077	1426
29	1430.25	-144.246	-2.59797		43.8462	1426
30	1433.4	12.6041	0.227008		45.3846	1431
31	1412.14	-79.136	-1.42529		46.9231	1435
32	1417.65	47.3522	0.852844		48.4615	1435
33	1423.95	-40.9471	-0.737484		50	1441
34	1411.35	-41.3486	-0.744715		51.5385	1445
35	1423.16	29.8404	0.537445		53.0769	1446
36	1436.55	-20.5455	-0.370039		54.6154	1450
37	1429.46	15.5411	0.279906		56.1538	1450
38	1440.48	24.5175	0.441576		57.6923	1453
39	1435.76	122.242	2.20166		59.2308	1454
40	1440.48	18.5175	0.333512		60.7692	1455
41	1431.82	-63.8211	-1.14946		62.3077	1456
42	1452.29	-52.2936	-0.941843		63.8462	1458
43	1448.36	6.64341	0.119652		65.3846	1459
44	1445.21	21.793	0.392507		66.9231	1461
45	1442.84	20.1552	0.363009		68.4615	1462
46	1431.03	43.9663	0.791862		70	1462
47	1431.82	-0.821098	-0.0147885		71.5385	1463
48	1427.1	-44.0967	-0.79421		73.0769	1463
49	1433.4	1.60409	0.0288908		74.6154	1463
50	1431.82	22.1789	0.399457		76.1538	1463
51	1426.31	-29.3093	-0.527879		77.6923	1465
52	1420.8	42.2026	0.760096		79.2308	1465
53	1431.82	-185.821	-3.34676		80.7692	1466
54	1426.31	81.6907	1.4713		82.3077	1467
55	1416.86	-14.8604	-0.267646		83.8462	1470
56	1412.14	7.86402	0.141636		85.3846	1475
57	1433.4	36.6041	0.659264		86.9231	1477
58	1420.8	-9.79743	-0.176458		88.4615	1480
59	1432.61	58.3915	1.05167		90	1486
60	1403.47	37.5255	0.675859		91.5385	1491
61	1405.84	-3.83675	-0.0691024		93.0769	1497
62	1416.86	9.13959	0.16461		94.6154	1498
63	1435.76	-18.7581	-0.337846		96.1538	1501
64	1421.58	41.4152	0.745915		97.6923	1508
65	1417.65	40.3522	0.72677		99.2308	1558

## Sheet: Intake_AME
SUMMARY OUTPUT
Regression Statistics
Multiple R	0.0629436
R Square	0.00396189
Adjusted R Square	-0.0118482
Standard Error	74.3147
Observations	65
ANOVA
	df	SS	MS	F	Significance F
Regression	1	1383.94	1383.94	0.250592	0.618403
Residual	63	347928	5522.67
Total	64	349312
	Coefficients	Standard Error	t Stat	P-value	Lower 95%	Upper 95%	Lower 95.0%	Upper 95.0%
Intercept	1681.04	716.181	2.34723	0.0220696	249.866	3112.21	249.866	3112.21
AME	26.8952	53.7269	0.500592	0.618403	-80.4694	134.26	-80.4694	134.26
RESIDUAL OUTPUT					PROBABILITY OUTPUT
Observation	Predicted Intake	Residuals	Standard Residuals		Percentile	Intake
1	2037.94	-133.938	-1.81656		0.769231	1812
2	2038.48	-49.4762	-0.67103		2.30769	1860
3	2041.17	3.83425	0.0520026		3.84615	1904
4	2050.58	8.42091	0.11421		5.38462	1904
5	2030.14	-9.13871	-0.123945		6.92308	1910
6	2033.1	21.9028	0.297061		8.46154	1922
7	2030.95	-32.9456	-0.44683		10	1929
8	2032.83	-25.8282	-0.3503		11.5385	1938
9	2027.99	27.0129	0.366367		13.0769	1966
10	2038.48	8.52377	0.115605		14.6154	1967
11	2035.25	-97.2488	-1.31895		16.1538	1971
12	2041.97	26.0274	0.353001		17.6923	1986
13	2042.24	72.7584	0.986798		19.2308	1989
14	2043.05	40.9516	0.555413		20.7692	1998
15	2049.5	91.4967	1.24094		22.3077	1998
16	2044.93	-184.931	-2.50816		23.8462	1998
17	2046.54	76.4552	1.03694		25.3846	1999
18	2043.59	-139.586	-1.89316		26.9231	2002
19	2041.17	78.8342	1.0692		28.4615	2003
20	2041.17	18.8342	0.255443		30	2007
21	2040.36	14.6411	0.198572		31.5385	2010
22	2046.28	-117.276	-1.59057		33.0769	2011
23	2039.82	-36.821	-0.499391		34.6154	2014
24	2039.01	67.9859	0.92207		36.1538	2021
25	2040.09	-0.0899456	-0.0012199		37.6923	2021
26	2032.29	82.7097	1.12176		39.2308	2022
27	2039.28	-68.2831	-0.926101		40.7692	2026
28	2042.51	-75.5105	-1.02412		42.3077	2033
29	2036.32	-126.325	-1.7133		43.8462	2037
30	2037.67	49.3306	0.669055		45.3846	2040
31	2046.28	-80.2758	-1.08875		46.9231	2045
32	2045.47	44.531	0.603959		48.4615	2047
33	2041.17	-19.1658	-0.259939		50	2051
34	2044.12	-58.1242	-0.78832		51.5385	2055
35	2042.24	27.7584	0.376478		53.0769	2055
36	2038.75	-24.7452	-0.335611		54.6154	2055
37	2041.17	35.8342	0.486008		56.1538	2059
38	2039.01	68.9859	0.935632		57.6923	2060
39	2041.7	131.296	1.78073		59.2308	2060
40	2037.13	33.8685	0.459348		60.7692	2068
41	2038.48	-116.476	-1.57973		62.3077	2070
42	2030.14	20.8613	0.282935		63.8462	2071
43	2034.98	50.0201	0.678407		65.3846	2077
44	2035.52	103.482	1.4035		66.9231	2079
45	2036.06	46.9443	0.63669		68.4615	2083
46	2039.55	63.448	0.860524		70	2084
47	2037.13	-39.1315	-0.530727		71.5385	2085
48	2038.75	-39.7452	-0.539051		73.0769	2087
49	2035.79	-2.78671	-0.0377952		74.6154	2090
50	2039.28	87.7169	1.18968		76.1538	2090
51	2037.67	114.331	1.55063		77.6923	2103
52	2043.59	16.4137	0.222613		79.2308	2107
53	2033.37	-221.366	-3.00232		80.7692	2108
54	2040.9	106.103	1.43904		82.3077	2112
55	2042.24	-44.2416	-0.600034		83.8462	2115
56	2042.78	-40.7795	-0.553078		85.3846	2115
57	2037.13	52.8685	0.717038		86.9231	2118
58	2039.82	-13.821	-0.18745		88.4615	2120
59	2036.59	75.4064	1.02271		90	2123
60	2047.35	31.6483	0.429236		91.5385	2127
61	2045.47	-35.469	-0.481054		93.0769	2139
62	2039.55	-18.552	-0.251615		94.6154	2141
63	2033.9	-22.904	-0.31064		96.1538	2147
64	2040.36	-3.3589	-0.0455556		97.6923	2152
65	2040.9	77.1032	1.04573		99.2308	2173

## Sheet: Intake_AMEn
SUMMARY OUTPUT
Regression Statistics
Multiple R	0.178263
R Square	0.0317777
Adjusted R Square	0.0164091
Standard Error	73.2697
Observations	65
ANOVA
	df	SS	MS	F	Significance F
Regression	1	11100.3	11100.3	2.0677	0.155397
Residual	63	338212	5368.44
Total	64	349312
	Coefficients	Standard Error	t Stat	P-value	Lower 95%	Upper 95%	Lower 95.0%	Upper 95.0%
Intercept	2972.39	648.808	4.5813	2.23772e-05	1675.85	4268.93	1675.85	4268.93
AMEn	-75.7421	52.6736	-1.43795	0.155397	-181.002	29.5178	-181.002	29.5178
RESIDUAL OUTPUT					PROBABILITY OUTPUT
Observation	Predicted Intake	Residuals	Standard Residuals		Percentile	Intake
1	2044.55	-140.545	-1.93336		0.769231	1812
2	2046.06	-57.0602	-0.784926		2.30769	1860
3	2043.79	1.21206	0.0166732		3.84615	1904
4	2017.28	41.7218	0.57393		5.38462	1904
5	2060.45	-39.4512	-0.542695		6.92308	1910
6	2062.72	-7.72347	-0.106245		8.46154	1922
7	2058.18	-60.1789	-0.827828		10	1929
8	2056.66	-49.6641	-0.683185		11.5385	1938
9	2062.72	-7.72347	-0.106245		13.0769	1966
10	2044.55	2.45464	0.0337663		14.6154	1967
11	2039.24	-101.243	-1.39272		16.1538	1971
12	2024.09	43.905	0.603962		17.6923	1986
13	2037.73	77.2714	1.06295		19.2308	1989
14	2033.94	50.0585	0.688611		20.7692	1998
15	2018.79	122.207	1.68109		22.3077	1998
16	2017.28	-157.278	-2.16354		23.8462	1998
17	2021.07	101.935	1.40222		25.3846	1999
18	2004.4	-100.402	-1.38114		26.9231	2002
19	2030.91	89.0882	1.22551		28.4615	2003
20	2030.15	29.8456	0.41056		30	2007
21	2041.52	13.4843	0.185492		31.5385	2010
22	2024.09	-95.095	-1.30814		33.0769	2011
23	2024.85	-21.8524	-0.300604		34.6154	2014
24	2033.94	73.0585	1.005		36.1538	2021
25	2047.58	-7.57505	-0.104203		37.6923	2021
26	2058.18	56.8211	0.781637		39.2308	2022
27	2043.03	-72.0305	-0.99086		40.7692	2026
28	2032.43	-65.4266	-0.900016		42.3077	2033
29	2043.03	-133.031	-1.82998		43.8462	2037
30	2046.06	40.9398	0.563172		45.3846	2040
31	2025.61	-59.6098	-0.819999		46.9231	2045
32	2030.91	59.0882	0.812824		48.4615	2047
33	2036.97	-14.9712	-0.205945		50	2051
34	2024.85	-38.8524	-0.534458		51.5385	2055
35	2036.21	33.7863	0.464768		53.0769	2055
36	2049.09	-35.0899	-0.4827		54.6154	2055
37	2042.27	34.7269	0.477707		56.1538	2059
38	2052.88	55.123	0.758278		57.6923	2060
39	2048.33	124.668	1.71494		59.2308	2060
40	2052.88	18.123	0.249302		60.7692	2068
41	2044.55	-122.545	-1.68575		62.3077	2070
42	2064.24	-13.2383	-0.182108		63.8462	2071
43	2060.45	24.5488	0.337696		65.3846	2077
44	2057.42	81.5785	1.1222		66.9231	2079
45	2055.15	27.8507	0.383118		68.4615	2083
46	2043.79	59.2121	0.814527		70	2084
47	2044.55	-46.5454	-0.640283		71.5385	2085
48	2040	-41.0008	-0.564012		73.0769	2087
49	2046.06	-13.0602	-0.179658		74.6154	2090
50	2044.55	82.4546	1.13425		76.1538	2090
51	2039.24	112.757	1.55109		77.6923	2103
52	2033.94	26.0585	0.358464		79.2308	2107
53	2044.55	-232.545	-3.19892		80.7692	2108
54	2039.24	107.757	1.48231		82.3077	2112
55	2030.15	-32.1544	-0.442319		83.8462	2115
56	2025.61	-23.6098	-0.324779		85.3846	2115
57	2046.06	43.9398	0.604441		86.9231	2118
58	2033.94	-7.94147	-0.109244		88.4615	2120
59	2045.3	66.6972	0.917494		90	2123
60	2017.28	61.7218	0.849052		91.5385	2127
61	2019.55	-9.55046	-0.131377		93.0769	2139
62	2030.15	-9.15436	-0.125928		94.6154	2141
63	2048.33	-37.3325	-0.513549		96.1538	2147
64	2034.7	2.30111	0.0316544		97.6923	2152
65	2030.91	87.0882	1.19799		99.2308	2173

## Sheet: FCR_AME
SUMMARY OUTPUT
Regression Statistics
Multiple R	0.14177
R Square	0.0200987
Adjusted R Square	0.00454466
Standard Error	0.0298909
Observations	65
ANOVA
	df	SS	MS	F	Significance F
Regression	1	0.00115453	0.00115453	1.29219	0.259951
Residual	63	0.0562885	0.000893468
Total	64	0.057443
	Coefficients	Standard Error	t Stat	P-value	Lower 95%	Upper 95%	Lower 95.0%	Upper 95.0%
Intercept	1.1027	0.288063	3.82797	0.000299706	0.527048	1.67834	0.527048	1.67834
AME	0.0245651	0.0216101	1.13674	0.259951	-0.0186192	0.0677494	-0.0186192	0.0677494
RESIDUAL OUTPUT					PROBABILITY OUTPUT
Observation	Predicted FCR	Residuals	Standard Residuals		Percentile	FCR
1	1.42868	-0.00267562	-0.0902205		0.769231	1.331
2	1.42917	0.0178331	0.601321		2.30769	1.369
3	1.43162	-0.00662344	-0.223339		3.84615	1.372
4	1.44022	-0.0322212	-1.08648		5.38462	1.385
5	1.42155	0.0144483	0.487187		6.92308	1.389
6	1.42425	-0.0352539	-1.18874		8.46154	1.392
7	1.42229	0.00671131	0.226302		10	1.394
8	1.42401	-0.0520082	-1.75369		11.5385	1.396
9	1.41959	-0.0505865	-1.70575		13.0769	1.405
10	1.42917	0.00583307	0.196688		14.6154	1.408
11	1.42622	-0.0952191	-3.21073		16.1538	1.408
12	1.43236	-0.00636039	-0.214469		17.6923	1.41
13	1.43261	-0.019606	-0.661105		19.2308	1.413
14	1.43334	-0.007343	-0.247602		20.7692	1.415
15	1.43924	0.0107614	0.362867		22.3077	1.416
16	1.43506	-0.0500626	-1.68808		23.8462	1.417
17	1.43654	0.0144635	0.487702		25.3846	1.417
18	1.43383	0.0451657	1.52296		26.9231	1.418
19	1.43162	-0.0166234	-0.560533		28.4615	1.419
20	1.43162	-0.0116234	-0.391936		30	1.42
21	1.43089	0.0221135	0.745655		31.5385	1.42
22	1.43629	-0.00629081	-0.212123		33.0769	1.422
23	1.4304	0.0226048	0.762221		34.6154	1.422
24	1.42966	-0.0116582	-0.393109		36.1538	1.424
25	1.43064	0.00635917	0.214427		37.6923	1.424
26	1.42352	0.0184831	0.623238		39.2308	1.425
27	1.4299	0.00609612	0.205558		40.7692	1.425
28	1.43285	0.0191483	0.64567		42.3077	1.425
29	1.4272	0.0577983	1.94893		43.8462	1.426
30	1.42843	0.01457	0.491293		45.3846	1.426
31	1.43629	0.0387092	1.30525		46.9231	1.426
32	1.43555	-0.00855386	-0.288431		48.4615	1.426
33	1.43162	0.0303766	1.02428		50	1.427
34	1.43433	0.0156744	0.528532		51.5385	1.429
35	1.43261	-0.00760604	-0.256471		53.0769	1.43
36	1.42941	-0.00741258	-0.249948		54.6154	1.433
37	1.43162	0.00537656	0.181295		56.1538	1.434
38	1.42966	0.00934177	0.314999		57.6923	1.435
39	1.43211	-0.0381147	-1.28521		59.2308	1.436
40	1.42794	-0.00793867	-0.267687		60.7692	1.436
41	1.42917	-0.0241669	-0.814895		62.3077	1.436
42	1.42155	0.0434483	1.46505		63.8462	1.437
43	1.42597	0.00702654	0.236931		65.3846	1.437
44	1.42646	0.0315352	1.06335		66.9231	1.439
45	1.42696	-0.00295606	-0.0996768		68.4615	1.442
46	1.43015	-0.00414953	-0.13992		70	1.443
47	1.42794	-0.0319387	-1.07695		71.5385	1.443
48	1.42941	0.0165874	0.559318		73.0769	1.446
49	1.42671	-0.0107104	-0.361149		74.6154	1.447
50	1.4299	0.0330961	1.11598		76.1538	1.45
51	1.42843	0.11257	3.7958		77.6923	1.45
52	1.43383	-0.0258343	-0.871118		79.2308	1.451
53	1.4245	0.0295004	0.994738		80.7692	1.452
54	1.43138	-0.00737779	-0.248775		82.3077	1.452
55	1.43261	-0.00760604	-0.256471		83.8462	1.453
56	1.4331	-0.0230973	-0.778829		85.3846	1.453
57	1.42794	-0.00593867	-0.200249		86.9231	1.454
58	1.4304	0.00560482	0.188991		88.4615	1.458
59	1.42745	-0.0104474	-0.352279		90	1.462
60	1.43727	0.00572658	0.193097		91.5385	1.463
61	1.43555	-0.00155386	-0.0523953		93.0769	1.465
62	1.43015	-0.0131495	-0.443395		94.6154	1.475
63	1.42499	-0.00599085	-0.202008		96.1538	1.479
64	1.43089	-0.0388865	-1.31123		97.6923	1.485
65	1.43138	0.0206222	0.695369		99.2308	1.541

## Sheet: FCR_AMEn
SUMMARY OUTPUT
Regression Statistics
Multiple R	0.152194
R Square	0.023163
Adjusted R Square	0.00765762
Standard Error	0.0298442
Observations	65
ANOVA
	df	SS	MS	F	Significance F
Regression	1	0.00133055	0.00133055	1.49387	0.22617
Residual	63	0.0561125	0.000890674
Total	64	0.057443
	Coefficients	Standard Error	t Stat	P-value	Lower 95%	Upper 95%	Lower 95.0%	Upper 95.0%
Intercept	1.10715	0.264272	4.18943	8.87085e-05	0.579045	1.63526	0.579045	1.63526
AMEn	0.0262232	0.021455	1.22224	0.22617	-0.0166513	0.0690976	-0.0166513	0.0690976
RESIDUAL OUTPUT					PROBABILITY OUTPUT
Observation	Predicted FCR	Residuals	Standard Residuals		Percentile	FCR
1	1.42838	-0.00238428	-0.0805226		0.769231	1.331
2	1.42786	0.0191402	0.646408		2.30769	1.369
3	1.42865	-0.00364651	-0.123151		3.84615	1.372
4	1.43782	-0.0298246	-1.00725		5.38462	1.385
5	1.42288	0.0131226	0.443179		6.92308	1.389
6	1.42209	-0.0330907	-1.11755		8.46154	1.392
7	1.42366	0.00533589	0.180205		10	1.394
8	1.42419	-0.0521886	-1.76253		11.5385	1.396
9	1.42209	-0.0530907	-1.79299		13.0769	1.405
10	1.42838	0.00661572	0.223428		14.6154	1.408
11	1.43022	-0.0992199	-3.35088		16.1538	1.408
12	1.43546	-0.00946453	-0.319639		17.6923	1.41
13	1.43074	-0.0177444	-0.599268		19.2308	1.413
14	1.43206	-0.00605552	-0.204509		20.7692	1.415
15	1.4373	0.0126998	0.428903		22.3077	1.416
16	1.43782	-0.0528246	-1.78401		23.8462	1.417
17	1.43651	0.0144865	0.489244		25.3846	1.417
18	1.44228	0.0367174	1.24003		26.9231	1.418
19	1.4331	-0.0181044	-0.611428		28.4615	1.419
20	1.43337	-0.0133667	-0.451423		30	1.42
21	1.42943	0.0235668	0.795904		31.5385	1.42
22	1.43546	-0.00546453	-0.18455		33.0769	1.422
23	1.4352	0.0177977	0.601069		34.6154	1.422
24	1.43206	-0.0140555	-0.474687		36.1538	1.424
25	1.42734	0.00966465	0.326397		37.6923	1.424
26	1.42366	0.0183359	0.619245		39.2308	1.425
27	1.42891	0.00709126	0.239488		40.7692	1.425
28	1.43258	0.01942	0.655858		42.3077	1.425
29	1.42891	0.0560913	1.89433		43.8462	1.426
30	1.42786	0.0151402	0.511318		45.3846	1.426
31	1.43494	0.0400599	1.35292		46.9231	1.426
32	1.4331	-0.00610445	-0.206161		48.4615	1.426
33	1.43101	0.0309934	1.04672		50	1.427
34	1.4352	0.0147977	0.499752		51.5385	1.429
35	1.43127	-0.00626883	-0.211713		53.0769	1.43
36	1.42681	-0.00481089	-0.162475		54.6154	1.433
37	1.42917	0.00782903	0.264404		56.1538	1.434
38	1.4255	0.0135003	0.455935		57.6923	1.435
39	1.42707	-0.0330731	-1.11695		59.2308	1.436
40	1.4255	-0.00549973	-0.185739		60.7692	1.436
41	1.42838	-0.0233843	-0.78974		62.3077	1.436
42	1.42157	0.0434337	1.46686		63.8462	1.437
43	1.42288	0.0101226	0.341863		65.3846	1.437
44	1.42393	0.0340737	1.15074		66.9231	1.439
45	1.42471	-0.000713039	-0.024081		68.4615	1.442
46	1.42865	-0.00264651	-0.0893787		70	1.443
47	1.42838	-0.0323843	-1.09369		71.5385	1.443
48	1.42996	0.0160423	0.541786		73.0769	1.446
49	1.42786	-0.0118598	-0.400533		74.6154	1.447
50	1.42838	0.0346157	1.16905		76.1538	1.45
51	1.43022	0.11078	3.7413		77.6923	1.45
52	1.43206	-0.0240555	-0.81241		79.2308	1.451
53	1.42838	0.0256157	0.865101		80.7692	1.452
54	1.43022	-0.0062199	-0.21006		82.3077	1.452
55	1.43337	-0.00836668	-0.282562		83.8462	1.453
56	1.43494	-0.0249401	-0.842283		85.3846	1.453
57	1.42786	-0.00585982	-0.197899		86.9231	1.454
58	1.43206	0.00394448	0.133214		88.4615	1.458
59	1.42812	-0.011122	-0.375617		90	1.462
60	1.43782	0.00517539	0.174785		91.5385	1.463
61	1.43704	-0.00303792	-0.102597		93.0769	1.465
62	1.43337	-0.0163667	-0.55274		94.6154	1.475
63	1.42707	-0.00807312	-0.272648		96.1538	1.479
64	1.43179	-0.0397933	-1.34391		97.6923	1.485
65	1.4331	0.0188956	0.638146		99.2308	1.541

## Sheet: Fat_Pad_AME
SUMMARY OUTPUT
Regression Statistics
Multiple R	0.274907
R Square	0.075574
Adjusted R Square	0.0609005
Standard Error	1.24371
Observations	65
ANOVA
	df	SS	MS	F	Significance F
Regression	1	7.96667	7.96667	5.1504	0.0266738
Residual	63	97.4489	1.54681
Total	64	105.416
	Coefficients	Standard Error	t Stat	P-value	Lower 95%	Upper 95%	Lower 95.0%	Upper 95.0%
Intercept	-14.0359	11.9858	-1.17105	0.24599	-37.9876	9.91574	-37.9876	9.91574
AME	2.04059	0.899156	2.26945	0.0266738	0.243768	3.83741	0.243768	3.83741
RESIDUAL OUTPUT					PROBABILITY OUTPUT
Observation	Predicted Fat-pads	Residuals	Standard Residuals		Percentile	Fat-pads
1	13.0427	0.107315	0.0869683		0.769231	10.28
2	13.0835	0.326503	0.264599		2.30769	10.57
3	13.2876	-0.107556	-0.0871638		3.84615	10.66
4	14.0018	-0.691762	-0.560607		5.38462	10.8
5	12.4509	0.159085	0.128923		6.92308	10.82
6	12.6754	-0.495379	-0.401457		8.46154	11.48
7	12.5121	-0.182132	-0.147601		10	11.72
8	12.655	-1.83497	-1.48707		11.5385	11.74
9	12.2877	-0.0776675	-0.062942		13.0769	11.77
10	13.0835	0.706503	0.572553		14.6154	11.86
11	12.8386	-2.55863	-2.07352		16.1538	11.94
12	13.3488	0.471226	0.381884		17.6923	11.98
13	13.3692	-0.45918	-0.372121		19.2308	12.15
14	13.4304	1.3496	1.09372		20.7692	12.18
15	13.9201	-0.840138	-0.680852		22.3077	12.21
16	13.5732	2.30676	1.86941		23.8462	12.27
17	13.6957	0.00432629	0.00350604		25.3846	12.33
18	13.4712	-2.81121	-2.27821		26.9231	12.56
19	13.2876	1.95244	1.58227		28.4615	12.56
20	13.2876	1.70244	1.37967		30	12.61
21	13.2263	0.213662	0.173152		31.5385	12.63
22	13.6753	-2.19527	-1.77905		33.0769	12.64
23	13.1855	0.114473	0.0927698		34.6154	12.66
24	13.1243	-0.464309	-0.376278		36.1538	12.78
25	13.2059	-0.565932	-0.458634		37.6923	12.91
26	12.6142	-0.344162	-0.27891		39.2308	13
27	13.1447	-0.994715	-0.806121		40.7692	13.08
28	13.3896	-1.44959	-1.17475		42.3077	13.14
29	12.9202	-0.94025	-0.761982		43.8462	13.15
30	13.0223	1.45772	1.18134		45.3846	13.16
31	13.6753	-0.0452678	-0.0366852		46.9231	13.17
32	13.6141	-0.83405	-0.675918		48.4615	13.18
33	13.2876	0.992444	0.804281		50	13.18
34	13.512	-0.132021	-0.10699		51.5385	13.3
35	13.3692	0.41082	0.332931		53.0769	13.3
36	13.1039	0.036097	0.0292532		54.6154	13.31
37	13.2876	1.13244	0.917737		56.1538	13.35
38	13.1243	0.445691	0.36119		57.6923	13.38
39	13.3284	-0.328368	-0.266111		59.2308	13.38
40	12.9815	1.05853	0.857839		60.7692	13.41
41	13.0835	-0.453497	-0.367516		62.3077	13.44
42	12.4509	0.109085	0.0884033		63.8462	13.57
43	12.8182	0.561779	0.455268		65.3846	13.63
44	12.859	0.440968	0.357362		66.9231	13.63
45	12.8998	0.770156	0.624137		68.4615	13.67
46	13.1651	1.19488	0.968335		70	13.7
47	12.9815	-1.12147	-0.908842		71.5385	13.74
48	13.1039	0.246097	0.199438		73.0769	13.78
49	12.8794	-1.10944	-0.899093		74.6154	13.79
50	13.1447	-1.42471	-1.15459		76.1538	13.82
51	13.0223	3.98772	3.23166		77.6923	13.86
52	13.4712	-0.311209	-0.252205		79.2308	14.04
53	12.6958	-0.135785	-0.110041		80.7692	14.1
54	13.2672	0.36285	0.294055		82.3077	14.28
55	13.3692	1.27082	1.02988		83.8462	14.36
56	13.41	-2.83999	-2.30154		85.3846	14.42
57	12.9815	0.198532	0.160891		86.9231	14.48
58	13.1855	0.914473	0.741093		88.4615	14.64
59	12.9407	1.97934	1.60407		90	14.78
60	13.7569	1.46311	1.18571		91.5385	14.92
61	13.6141	0.24595	0.199319		93.0769	14.99
62	13.1651	-2.36512	-1.9167		94.6154	15.22
63	12.7366	-0.996597	-0.807646		96.1538	15.24
64	13.2263	0.513662	0.416274		97.6923	15.88
65	13.2672	-0.0971501	-0.0787308		99.2308	17.01

## Sheet: Fat_Pad_AMEn
SUMMARY OUTPUT
Regression Statistics
Multiple R	0.157935
R Square	0.0249436
Adjusted R Square	0.00946648
Standard Error	1.27731
Observations	65
ANOVA
	df	SS	MS	F	Significance F
Regression	1	2.62944	2.62944	1.61164	0.20893
Residual	63	102.786	1.63153
Total	64	105.416
	Coefficients	Standard Error	t Stat	P-value	Lower 95%	Upper 95%	Lower 95.0%	Upper 95.0%
Intercept	-1.19466	11.3107	-0.105622	0.916218	-23.7973	21.408	-23.7973	21.408
AMEn	1.16574	0.918261	1.26951	0.20893	-0.669261	3.00074	-0.669261	3.00074
RESIDUAL OUTPUT					PROBABILITY OUTPUT
Observation	Predicted Fat-pads	Residuals	Standard Residuals		Percentile	Fat-pads
1	13.0856	0.0643743	0.0507967		0.769231	10.28
2	13.0623	0.347689	0.274356		2.30769	10.57
3	13.0973	0.0827169	0.0652705		3.84615	10.66
4	13.5053	-0.195291	-0.154101		5.38462	10.8
5	12.8408	-0.230821	-0.182137		6.92308	10.82
6	12.8058	-0.625849	-0.493847		8.46154	11.48
7	12.8758	-0.545793	-0.430676		10	11.72
8	12.8991	-2.07911	-1.64059		11.5385	11.74
9	12.8058	-0.595849	-0.470174		13.0769	11.77
10	13.0856	0.704374	0.55581		14.6154	11.86
11	13.1672	-2.88723	-2.27826		16.1538	11.94
12	13.4004	0.419625	0.331119		17.6923	11.98
13	13.1905	-0.280542	-0.221371		19.2308	12.15
14	13.2488	1.53117	1.20822		20.7692	12.18
15	13.482	-0.401976	-0.317193		22.3077	12.21
16	13.5053	2.37471	1.87384		23.8462	12.27
17	13.447	0.252996	0.199635		25.3846	12.33
18	13.7035	-3.04347	-2.40155		26.9231	12.56
19	13.2955	1.94454	1.53441		28.4615	12.56
20	13.3071	1.68288	1.32794		30	12.61
21	13.1323	0.307745	0.242836		31.5385	12.63
22	13.4004	-1.92037	-1.51534		33.0769	12.64
23	13.3887	-0.0887175	-0.0700055		34.6154	12.66
24	13.2488	-0.588829	-0.464635		36.1538	12.78
25	13.039	-0.398996	-0.314841		37.6923	12.91
26	12.8758	-0.605793	-0.478021		39.2308	13
27	13.1089	-0.95894	-0.756684		40.7692	13.08
28	13.2721	-1.33214	-1.05117		42.3077	13.14
29	13.1089	-1.12894	-0.890828		43.8462	13.15
30	13.0623	1.41769	1.11867		45.3846	13.16
31	13.3771	0.25294	0.199591		46.9231	13.17
32	13.2955	-0.515458	-0.40674		48.4615	13.18
33	13.2022	1.0778	0.850474		50	13.18
34	13.3887	-0.00871745	-0.0068788		51.5385	13.3
35	13.2139	0.566143	0.446734		53.0769	13.3
36	13.0157	0.124319	0.0980977		54.6154	13.31
37	13.1206	1.2994	1.02534		56.1538	13.35
38	12.9574	0.612605	0.483397		57.6923	13.38
39	13.0273	-0.0273388	-0.0215726		59.2308	13.38
40	12.9574	1.08261	0.854266		60.7692	13.41
41	13.0856	-0.455626	-0.359527		62.3077	13.44
42	12.7825	-0.222534	-0.175598		63.8462	13.57
43	12.8408	0.539179	0.425457		65.3846	13.63
44	12.8875	0.41255	0.325536		66.9231	13.63
45	12.9224	0.747578	0.589901		68.4615	13.67
46	13.0973	1.26272	0.996389		70	13.7
47	13.0856	-1.22563	-0.967121		71.5385	13.74
48	13.1556	0.19443	0.153421		73.0769	13.78
49	13.0623	-1.29231	-1.01974		74.6154	13.79
50	13.0856	-1.36563	-1.07759		76.1538	13.82
51	13.1672	3.84277	3.03227		77.6923	13.86
52	13.2488	-0.088829	-0.0700934		79.2308	14.04
53	13.0856	-0.525626	-0.414762		80.7692	14.1
54	13.1672	0.462773	0.365166		82.3077	14.28
55	13.3071	1.33288	1.05176		83.8462	14.36
56	13.3771	-2.80706	-2.215		85.3846	14.42
57	13.0623	0.117689	0.0928664		86.9231	14.48
58	13.2488	0.851171	0.671645		88.4615	14.64
59	13.074	1.84603	1.45667		90	14.78
60	13.5053	1.71471	1.35305		91.5385	14.92
61	13.4703	0.389681	0.307491		93.0769	14.99
62	13.3071	-2.50712	-1.97832		94.6154	15.22
63	13.0273	-1.28734	-1.01582		96.1538	15.24
64	13.2372	0.502828	0.396773		97.6923	15.88
65	13.2955	-0.125458	-0.0989972		99.2308	17.01

## Sheet: Gain_N_Retention
SUMMARY OUTPUT
Regression Statistics
Multiple R	0.00741739
R Square	5.50177e-05
Adjusted R Square	-0.0158171
Standard Error	57.6363
Observations	65
ANOVA
	df	SS	MS	F	Significance F
Regression	1	11.5149	11.5149	0.00346631	0.953238
Residual	63	209282	3321.94
Total	64	209294
	Coefficients	Standard Error	t Stat	P-value	Lower 95%	Upper 95%	Lower 95.0%	Upper 95.0%
Intercept	1411.28	260.237	5.42308	9.88456e-07	891.242	1931.33	891.242	1931.33
N retention	0.2067	3.51081	0.0588753	0.953238	-6.8091	7.2225	-6.8091	7.2225
RESIDUAL OUTPUT					PROBABILITY OUTPUT
Observation	Predicted Gain	Residuals	Standard Residuals		Percentile	Gain
1	1427.01	-92.0079	-1.60897		0.769231	1246
2	1426.9	-52.9004	-0.925089		2.30769	1286
3	1427.13	7.86805	0.137591		3.84615	1288
4	1426.97	35.0251	0.612497		5.38462	1333
5	1426.32	-19.3155	-0.337777		6.92308	1335
6	1426.63	53.3745	0.933378		8.46154	1343
7	1425.9	-27.9	-0.487897		10	1349
8	1426.43	35.5729	0.622076		11.5385	1354
9	1425.78	75.2157	1.31532		13.0769	1368
10	1426.98	-0.98106	-0.0171561		14.6154	1370
11	1426.43	29.575	0.517188		16.1538	1373
12	1426.83	23.1719	0.405215		17.6923	1374
13	1426.66	70.3393	1.23005		19.2308	1379
14	1426.48	34.5233	0.603721		20.7692	1383
15	1426.98	50.0189	0.874699		22.3077	1383
16	1426.23	-83.2349	-1.45556		23.8462	1397
17	1426.67	36.329	0.635298		25.3846	1398
18	1425.76	-137.757	-2.40901		26.9231	1400
19	1425.88	72.1227	1.26124		28.4615	1402
20	1426.26	23.7362	0.415083		30	1402
21	1427.07	-13.0699	-0.228559		31.5385	1407
22	1427.31	-78.3118	-1.36947		33.0769	1411
23	1426.56	-47.5594	-0.831688		34.6154	1414
24	1426.43	59.5688	1.0417		36.1538	1416
25	1426.89	-6.89218	-0.120526		37.6923	1417
26	1426.34	39.6618	0.693579		39.2308	1420
27	1426.98	-53.979	-0.943949		40.7692	1420
28	1427.19	-73.1878	-1.27986		42.3077	1426
29	1426.29	-140.295	-2.45338		43.8462	1426
30	1426.28	19.7176	0.344808		45.3846	1431
31	1427.06	-94.0596	-1.64485		46.9231	1435
32	1427.09	37.9053	0.662862		48.4615	1435
33	1426.75	-43.7516	-0.7651		50	1441
34	1426.62	-56.6235	-0.990194		51.5385	1445
35	1426.7	26.3021	0.459954		53.0769	1446
36	1427.21	-11.2084	-0.196006		54.6154	1450
37	1427.09	17.9053	0.313115		56.1538	1450
38	1427.12	37.8805	0.662429		57.6923	1453
39	1427.08	130.924	2.28951		59.2308	1454
40	1426.96	32.0417	0.560324		60.7692	1455
41	1427.01	-59.0141	-1.032		62.3077	1456
42	1426.34	-26.3444	-0.460694		63.8462	1458
43	1426.75	28.2463	0.493953		65.3846	1459
44	1426.95	40.0479	0.700331		66.9231	1461
45	1426.54	36.4613	0.637611		68.4615	1462
46	1426.57	48.4261	0.846845		70	1462
47	1426.56	4.43647	0.0775822		71.5385	1463
48	1426.68	-43.6751	-0.763762		73.0769	1463
49	1425.89	9.11445	0.159388		74.6154	1463
50	1426.52	27.484	0.480623		76.1538	1463
51	1426.14	-29.1419	-0.509614		77.6923	1465
52	1427.16	35.837	0.626695		79.2308	1465
53	1426.02	-180.024	-3.14814		80.7692	1466
54	1426.35	81.6514	1.42787		82.3077	1467
55	1426.95	-24.9521	-0.436346		83.8462	1470
56	1426.71	-6.70822	-0.117309		85.3846	1475
57	1426.3	43.7031	0.764252		86.9231	1477
58	1426.89	-15.886	-0.277804		88.4615	1480
59	1425.91	65.0876	1.13821		90	1486
60	1426.68	14.3228	0.250468		91.5385	1491
61	1426.36	-24.3568	-0.425936		93.0769	1497
62	1426.32	-0.319619	-0.00558929		94.6154	1498
63	1425.88	-8.87728	-0.15524		96.1538	1501
64	1426.7	36.3001	0.634792		97.6923	1508
65	1425.56	32.4369	0.567235		99.2308	1558

[truncated: 8 more sheets: Intake_N_Retention, FCR_N_Retention, Fat_Pad_N_Retention, N_Retention_AME, N_Retention_AMEn, Sheet17, Regression_Data, JMP_AME_N]
